# Supplementary material for: Prognostic role of tumour-associated macrophages and macrophage scavenger receptor 1 in prostate cancer: a systematic review and meta-analysis
Source: Oncotarget. 2017 Jun 27;8(47):83261–9. doi: 10.18632/oncotarget.18743 (PMC5669966; doi:10.18632/oncotarget.18743)
Supplement: Supplementary file 2 [file oncotarget-08-83261-s002.xlsx]

## Sheet: Sheet1
Authors	year	age	study span	follow-up	treatment	tumour grade	PSA	number	tumour region
Gannon et al, CTR	2009	63.4 ± 4.7	1991-2001	up to 5 years (mean 99.8 months)	RP	/	11.4 ± 9.2	40	cancer core
Gannon et al, ADT	2009	62.1 ± 5.1	1991-2001	up to 5 years (mean 99.8 months)	ADT	/	12.4 ± 11.2	35	cancer core
Alev et al,	2015	61.6± 6.2(range 46-72)	2000-2011	71.4(range 11-105)months	RP	T 2/3-23/77	9.9± 8.7(range 2.8-55)	100	cancer core
Lanciotti et al,	2014	67(45-75)	2000-2011	50.4 months	RP	T2/3a/3b/4-33/35/23/2	7.6(1.01-86.8)	93	hot spots
Nonomura et al,	2010	71(50-88)	1999-2002	54.5(2.7-181.5)	ADT	T1/2/3/T4-9/21/29/11	50.1(5.2-5820)	71	cancer core
Gollapudi et al,West LA	2013	62.8	1991-2003	/	RP	/	10.2	332	cancer core
Gollapudi et al, Durham	2013	622.2	1993-2004	/	RP	/	10.4	205	cancer core
Shimura et al,	2000	63.1(45.2-77.9)	/	46.6(0.8-131.7)	RP	T1/2/3-7/61/13	/	81	total/stroma/cancer/hot spot
Lissbrant et al,	2000	73(52-95)	1975-1983		RP		/	85	hot spots
Hu et al,	2015	Non-metastasis-73.00±7.76 Metastasis-70.05±10.05	2008-2009	up to 5 years (mean 99.8 months)	RP	T1-2/3-4-18/24	Non-metastasis-16.33±7.15 Metastasis-87.29±48.12	42	cancer core
Yang et al,	2004	63(45-77)	1983-1996	47.75(0.8-131.7)months	RP	T1/2/3a-21/44/13	15(0.7-100)	78	total/stroma/cancer
Takayama et al,	2008	70(50-88)	1997-2000	46.8(2.0-96.0)	RP/Rad	T1/2/3/T4-24/55/53/3	19.9(4.3-5820)	135	total
